# Supplementary material for: A dataset on body composition, strength and performance in older adults
Source: Data Brief. 2020 Jan 3;29:105103. doi: 10.1016/j.dib.2019.105103 (PMC6997633; doi:10.1016/j.dib.2019.105103)
Supplement: Multimedia component 1 [file mmc1.xml]

<?xml version="1.0" encoding="utf-8" standalone="no"?>
<data>
  <datasets>
    <author>arr2014@med.cornell.edu</author>
    <type>1</type>
    <dataset>
      <name>A Dataset on Body Composition, Strength and Performance in Older Adults, Created from Rancho Bernardo Study</name>
      <caption />
      <description>These data originated from Rancho Bernardo Study, a longitudinal observational cohort study. The study enrolled subjects between 1972 and 1974. A subset of the subjects returned every four years for subsequent visits. This dataset consists of raw measurements of body composition, strength and performance from Visits 7-10, as well as some secondary measurements computed from the raw measurements.</description>
      <filetype>
        <name />
      </filetype>
      <filesize />
      <source>0</source>
      <sourcename>Original Data</sourcename>
      <access>
        <type>1</type>
        <name>Data available in data repository</name>
        <reponame>Mendeley Data</reponame>
        <PersistentId>10.17632/pfxd9j49xg.4</PersistentId>
        <deeplinkurl>https://data.mendeley.com/datasets/pfxd9j49xg/4</deeplinkurl>
      </access>
    </dataset>
  </datasets>
</data>
